# Supplementary material for: Prognosis of Atrial Fibrillation Patients Undergoing PCI According to Anticoagulants and Antiplatelet Agents
Source: J Clin Med. 2021 Jul 29;10(15):3370. doi: 10.3390/jcm10153370 (PMC8348599; doi:10.3390/jcm10153370)
Supplement: Supplementary file 1 [file jcm-10-03370-s001.zip]

Archive with 1 entries (1 files):
- jcm-1305867-supplementary.pdf
